# Supplementary material for: Investigation of the Molecular Epidemiology and Evolution of Circulating Severe Acute Respiratory Syndrome Coronavirus 2 in Thailand from 2020 to 2022 via Next-Generation Sequencing
Source: Viruses. 2023 Jun 19;15(6):1394. doi: 10.3390/v15061394 (PMC10303178; doi:10.3390/v15061394)
Supplement: Supplementary file 1 [file viruses-15-01394-s001.zip]

Archive with 1 entries (1 files):
- viruses-2469797-supplementary.pdf
